# Supplementary material for: Impact of School and Peer Connectedness on Adolescent Mental Health and Well-Being Outcomes during the COVID-19 Pandemic: A Longitudinal Panel Survey
Source: Int J Environ Res Public Health. 2022 Jun 1;19(11):6768. doi: 10.3390/ijerph19116768 (PMC9180617; doi:10.3390/ijerph19116768)
Supplement: Supplementary file 1 [file ijerph-19-06768-s001.zip]

Archive with 1 entries (1 files):
- ijerph-1693245-supplementary.pdf
